# Supplementary material for: Improving Generalizability of PET DL Algorithms: List-Mode Reconstructions Improve DOTATATE PET Hepatic Lesion Detection Performance
Source: Bioengineering (Basel). 2024 Feb 27;11(3):226. doi: 10.3390/bioengineering11030226 (PMC10968510; doi:10.3390/bioengineering11030226)
Supplement: Supplementary file 1 [file bioengineering-11-00226-s001.zip]

Archive with 1 entries (1 files):
- bioengineering-2858535-supplementary.pdf
